# Supplementary material for: An AI-Enabled Single-Cell Transcriptomic Analysis Pipeline for Gene Signature Discovery in Natural Killer Cells Linked to Remission Outcomes in Chronic Myeloid Leukemia
Source: Biology (Basel). 2026 Apr 6;15(7):588. doi: 10.3390/biology15070588 (PMC13072394; doi:10.3390/biology15070588)
Supplement: Supplementary file 1 [file biology-15-00588-s001.zip]

Archive with 2 entries (2 files):
- CML NK TKI supplemental.pdf
- Supplementary Tables.xlsx
