# Supplementary material for: An AI-Enabled Single-Cell Transcriptomic Analysis Pipeline for Gene Signature Discovery in Natural Killer Cells Linked to Remission Outcomes in Chronic Myeloid Leukemia
Source: Biology (Basel). 2026 Apr 6;15(7):588. doi: 10.3390/biology15070588 (PMC13072394; doi:10.3390/biology15070588)
Supplement: Supplementary file 1 [file biology-15-00588-s001.zip › Supplementary Tables.xlsx]

## Sheet: S1. biomarkers in cell clusters
cluster	gene	pval	padj	logFC
0	PMAIP1	0	0	4.57237
0	CD69	0	0	1.06339
0	FTH1	3.97e-89	4.32e-84	3.0198
0	DNAJB6	6.98e-228	1.4e-224	2.42899
1	DSTN	6.41e-178	1.06e-173	2.9753
1	STRAP	9.84e-120	6.42e-116	2.0217
1	TMA7	2.43e-68	3.87e-66	2.00176
1	ZEB2	7.98e-166	1.6e-157	2.41626
2	CCR7	0	0	3.86846
2	IL7R	0	0	2.42234
2	CXCR4	0	0	2.59
3	UCP2	0	0	1.50056
3	RAC2	0	0	2.17631
3	JUN	1.74e-184	4.7e-180	2.09441
3	GZMA	3.12E−233	4.68e-230	2.733
4	LGALS3	3.73e-176	4.2e-173	3.29319
4	PIK3R1	3.12e-134	4.77e-130	1.84883
4	HLA-DRB5	0	0	5.42394
4	LGALS1	2.14E−152	5.8e-148	2.80567
4	CD52	0	0	3.5322
4	RPS4Y1	1.41e-299	3.81e-295	1.5963
4	HLA-DRB1	0	0	5.62812
5	SELL	2.76e-275	1.84e-272	4.02299
5	XCL1	0	0	4.44601
5	XCL2	1.61e-246	5.36e-244	3.40414
5	FOS	0	0	2.16657

## Sheet: S2. performance in validation
The TFR patient for testing	The relapse patient for testing	Number of cells in training	Number of cells for testing	ROC-AUC in testing	Accuracy in testing
4	2	9788	6180	0.806194	0.694013
4	3	9749	6219	0.44021	0.533205
4	6	12496	3472	0.231125	0.22235
4	7	11937	4031	0.481795	0.420243
5	2	9094	6874	0.436827	0.542915
5	3	9055	6913	0.616624	0.575872
5	6	11802	4166	0.562862	0.281805
5	7	11243	4725	0.707932	0.366984

## Sheet: S3. TF pageranking
Transcription factor	PageRank	Percentile
FOSL2	0.004	99.2
STAT1	0.00394	98.2
TP53	0.00388	97.5
RUNX3	0.00376	95.8
E2F1	0.0037	95
CEBPA	0.0036	94
ZNF274	0.00352	93.4
EHF	0.00344	92.8
EOMES	0.00336	92
MBD1	0.00334	91.8
ZEB1	0.00331	91.6
HBP1	0.00328	91.3
BCL6	0.00315	90.4
RUNX1	0.00312	90.1
LYL1	0.0031	90
ELK4	0.00302	89.3
RFX5	0.00294	88.7
REL	0.0029	88.3
ZFX	0.00286	88
E2F5	0.00282	87.5
E2F4	0.00278	87.1
TFAP2A	0.00274	86.9
STAT3	0.0027	86.6
FOXM1	0.00262	85.8
ELK1	0.00258	85.5
THAP11	0.00252	85
ARNTL	0.00238	84
CREB3	0.00226	83.3
IRF3	0.00214	82.9
CLOCK	0.0019	81.6
ZNF384	0.00162	79.9
NCOA1	0.00136	78
MAF	0.00118	76.5
STAT2	0.001	75

## Sheet: S4. TF-target expression
Gene	Down in Tfr	Up in relapse	Down in relapse	Up in tfr	Transcription factor
ACTB	0	0	1	0	ELK4
ACTB	1	0	0	0	MAF
ACTB	1	0	0	0	RUNX3
ANXA6	0	1	0	0	REL
AOAH	0	0	1	0	ELK4
AOAH	0	0	0	1	RUNX3
ARID4A	0	1	0	0	FOSL2
B2M	1	0	0	0	RUNX3
BAX	0	1	0	0	FOSL2
BCL2	0	0	1	0	FOSL2
C10orf91	0	0	1	0	ELK4
CCL2	0	1	0	0	ELK4
CCL2	0	0	1	0	FOSL2
CCL2	0	1	0	0	REL
CCL3	0	1	0	0	ELK4
CCL3	0	1	0	0	REL
CCL4	0	1	0	0	ELK4
CCL4	0	1	0	0	FOSL2
CCL4	1	0	0	0	MAF
CXCL8	0	1	0	0	FOSL2
CD160	1	0	0	0	EOMES
CD244	0	0	0	1	EOMES
CD300A	0	0	1	0	REL
CD47	0	0	1	0	FOSL2
CD7	0	0	1	0	ELK4
CD83	0	1	0	0	ELK4
CDKN1A	1	0	0	0	MAF
CFL1	0	0	1	0	ELK4
CFL1	0	0	0	1	RUNX3
CHI3L2	0	0	1	0	ELK4
CMKLR1	0	1	0	0	FOSL2
CR2	0	0	1	0	FOSL2
CSF1	0	0	0	1	MAF
CXCL8	0	1	0	0	ELK4
CXCL8	1	0	0	0	MAF
CXCL8	0	1	0	0	REL
DRG2	0	1	0	0	FOSL2
DUSP4	0	0	1	0	FOSL2
EEF1A1	0	0	0	1	RUNX3
EGR1	0	1	0	0	ELK4
EIF1	0	0	1	0	ELK4
ELF1	0	0	1	0	REL
EOMES	1	0	0	0	EOMES
EOMES	0	0	1	0	REL
EOMES	0	0	0	1	RUNX3
FASL	0	0	1	0	FOSL2
FBXO6	0	1	0	0	REL
FCGR2B	0	0	0	1	MAF
FCGR3A	1	0	0	0	RUNX3
FCRL3	1	0	0	0	EOMES
GIMAP	0	0	1	0	ELK4
GOPC	0	0	1	0	REL
GOS2	0	0	0	1	EOMES
GOS2	0	0	1	0	REL
GSN	0	0	1	0	ELK4
GTF2B	0	0	0	1	EOMES
GZMA	1	0	0	0	EOMES
GZMB	0	0	0	1	EOMES
GZMB	0	0	0	1	RUNX3
HAR1A	1	0	0	0	EOMES
HAR1A	0	0	1	0	REL
HCST	1	0	0	0	EOMES
HIST1H2AM	0	1	0	0	ELK4
HLA-A	0	1	0	0	FOSL2
HLA-C	0	1	0	0	REL
HLA-DOA	0	0	1	0	ELK4
HLA-DPA1	0	0	0	1	MAF
HLX	0	1	0	0	ELK4
HMOX1	1	0	0	0	MAF
HNRNPA2B1	1	0	0	0	RUNX3
ICAM2	1	0	0	0	MAF
ICOS	0	0	0	1	EOMES
ID3	0	0	0	1	MAF
IER2	1	0	0	0	MAF
IFI16	0	1	0	0	REL
IFIT1	0	0	0	1	MAF
IFITM1	1	0	0	0	RUNX3
IFITM3	1	0	0	0	RUNX3
IKZF1	0	1	0	0	FOSL2
IL10	1	0	0	0	MAF
IL10	0	1	0	0	REL
IL18	0	0	0	1	MAF
IL4R	1	0	0	0	MAF
IL6	0	0	1	0	FOSL2
IL6	0	0	0	1	MAF
IL6	0	1	0	0	REL
IL6	0	0	0	1	RUNX3
IL6ST	0	0	0	1	MAF
ILF3	0	0	1	0	REL
ING1	0	0	0	1	MAF
IRF3	0	0	1	0	FOSL2
IRF9	0	0	0	1	EOMES
ISG15	0	0	1	0	REL
ITGAL	1	0	0	0	EOMES
ITGB2	0	0	0	1	RUNX3
ITGB4	1	0	0	0	MAF
JAK1	1	0	0	0	RUNX3
KDM5A	0	1	0	0	FOSL2
KIR2DS2	0	0	0	1	EOMES
KIR3DL1	0	1	0	0	REL
KLF1	0	0	0	1	MAF
KLRC3	0	1	0	0	REL
LAG3	0	0	1	0	FOSL2
LCK	1	0	0	0	EOMES
LCP2	1	0	0	0	EOMES
LEF1	0	0	0	1	MAF
LGALS9	1	0	0	0	EOMES
LPGAT1	0	1	0	0	ELK4
LTBP3	0	0	1	0	ELK4
MALAT1	1	0	0	0	EOMES
MALAT1	0	0	0	1	RUNX3
MAP1K1	0	0	0	1	EOMES
MEF2C	0	1	0	0	REL
MINOS1	0	0	1	0	FOSL2
MIR44	0	0	1	0	FOSL2
MIR44	1	0	0	0	RUNX3
MPZ	0	0	1	0	REL
NKG7	0	0	0	1	EOMES
NKG7	0	0	0	1	RUNX3
OAS2	0	0	1	0	FOSL2
PDCD1LG2	0	0	0	1	EOMES
PF4	1	0	0	0	MAF
PLD1	0	1	0	0	REL
PLXND1	0	1	0	0	REL
PML	0	1	0	0	FOSL2
PPP3CC	0	0	1	0	FOSL2
PRF1	0	0	0	1	EOMES
PRF1	0	0	0	1	RUNX3
PRMT2	1	0	0	0	RUNX3
PRR14L	0	1	0	0	REL
PSENEN	0	1	0	0	ELK4
PTPN6	0	0	0	1	EOMES
PTPRC	1	0	0	0	RUNX3
RAB27A	0	0	0	1	EOMES
RAB27A	0	0	0	1	RUNX3
REL	0	0	1	0	REL
RGCC	0	0	1	0	ELK4
RHOBTB2	0	1	0	0	REL
RPL10	0	0	0	1	RUNX3
RPL12	0	0	0	1	RUNX3
RPL13	0	0	1	0	ELK4
RPL18A	1	0	0	0	RUNX3
RPL19	1	0	0	0	RUNX3
RPL23A	0	0	0	1	RUNX3
RPL32	0	0	0	1	RUNX3
RPS15	0	1	0	0	FOSL2
RPS15	0	0	0	1	RUNX3
RPS16	0	0	0	1	RUNX3
RPS3A	1	0	0	0	RUNX3
RPS4X	0	0	0	1	RUNX3
RPS6	0	0	0	1	RUNX3
RPS8	0	0	0	1	RUNX3
RUNX3	0	1	0	0	REL
RUNX3	1	0	0	0	RUNX3
S100A4	1	0	0	0	EOMES
SH2D2A	0	1	0	0	ELK4
SLAM7	0	0	1	0	REL
SLAMF7	1	0	0	0	EOMES
SLAMF7	0	0	1	0	REL
SOC7	0	0	1	0	FOSL2
SPON2	0	1	0	0	ELK4
SRXN1	1	0	0	0	MAF
STAT1	0	0	0	1	EOMES
STAT3	0	1	0	0	REL
STRBP	0	1	0	0	REL
SUB1	0	1	0	0	REL
SYK	1	0	0	0	EOMES
TCN2	0	0	1	0	ELK4
TLR4	1	0	0	0	MAF
TLR7	1	0	0	0	MAF
TNFAIP2	0	1	0	0	FOSL2
TNFRSF10A	0	0	1	0	FOSL2
TOB1	0	0	1	0	REL
TSC22D3	1	0	0	0	RUNX3
TXNIP	0	0	0	1	EOMES
UCP2	0	0	1	0	ELK4
UTRN	0	0	1	0	REL
XAF1	1	0	0	0	EOMES
XBP1	0	0	1	0	REL
ZC3H11A	0	0	0	1	EOMES
ZC3H11A	0	0	1	0	REL
ZEB2	1	0	0	0	EOMES
ZFP35	0	0	1	0	ELK4
ZFP36L2	0	0	1	0	ELK4

## Sheet: S5. TF-target weights
source	target	interaction	weight_mean	abs_weight_max	rank_in_tf
ELK4	EGR1	activates	1.04238	1.04238	1
ELK4	ZFP36L2	represses	-1.02996	1.02996	2
ELK4	SH2D2A	activates	1.01715	1.01715	3
ELK4	CCL3	activates	1.00775	1.00775	4
ELK4	UCP2	represses	-0.99861	0.99861	5
ELK4	EIF1	represses	-0.983977	0.983977	6
ELK4	C10orf91	represses	-0.974771	0.974771	7
ELK4	SPON2	activates	0.9334	0.9334	8
ELK4	PSENEN	activates	0.912313	0.912313	9
ELK4	GSN	represses	-0.877863	0.877863	10
ELK4	HLA-DOA	represses	-0.860579	0.860579	11
ELK4	AOAH	represses	-0.853971	0.853971	12
ELK4	TCN2	represses	-0.847974	0.847974	13
ELK4	CD83	activates	0.835229	0.835229	14
ELK4	CD7	represses	-0.809858	0.809858	15
ELK4	CHI3L2	represses	-0.794414	0.794414	16
ELK4	LTBP3	represses	-0.756974	0.756974	17
ELK4	HIST1H2AM	activates	0.720667	0.720667	18
ELK4	RGCC	represses	-0.713207	0.713207	19
ELK4	RPL13	represses	-0.703417	0.703417	20
ELK4	GIMAP	represses	-0.688437	0.688437	21
ELK4	CFL1	represses	-0.663293	0.663293	22
ELK4	LPGAT1	activates	0.649265	0.649265	23
ELK4	ZFP35	represses	-0.624413	0.624413	24
ELK4	HLX	activates	0.580677	0.580677	25
ELK4	CCL4	activates	0.521543	0.521543	26
ELK4	ACTB	represses	-0.345147	0.345147	27
EOMES	KIR2DS2	activates	1.12977	1.12977	1
EOMES	CD244	activates	1.11922	1.11922	2
EOMES	IRF9	activates	1.07218	1.07218	3
EOMES	XAF1	represses	-1.06257	1.06257	4
EOMES	GTF2B	activates	1.03388	1.03388	5
EOMES	PRF1	activates	1.01365	1.01365	6
EOMES	SYK	represses	-0.985909	0.985909	7
EOMES	EOMES	represses	-0.975578	0.975578	8
EOMES	PTPN6	activates	0.969008	0.969008	9
EOMES	FCRL3	represses	-0.953185	0.953185	10
EOMES	GZMB	activates	0.943629	0.943629	11
EOMES	ZEB2	represses	-0.931558	0.931558	12
EOMES	SLAMF7	represses	-0.922177	0.922177	13
EOMES	LGALS9	represses	-0.903589	0.903589	14
EOMES	CD160	represses	-0.883482	0.883482	15
EOMES	NKG7	activates	0.87556	0.87556	16
EOMES	RAB27A	activates	0.864666	0.864666	17
EOMES	GZMA	represses	-0.86093	0.86093	18
EOMES	TXNIP	activates	0.848074	0.848074	19
EOMES	ITGAL	represses	-0.837284	0.837284	20
EOMES	ICOS	activates	0.821398	0.821398	21
EOMES	S100A4	represses	-0.808313	0.808313	22
EOMES	LCK	represses	-0.786055	0.786055	23
EOMES	LCP2	represses	-0.781105	0.781105	24
EOMES	GOS2	activates	0.762506	0.762506	25
EOMES	MAP1K1	activates	0.744656	0.744656	26
EOMES	PDCD1LG2	activates	0.706741	0.706741	27
EOMES	HCST	represses	-0.690046	0.690046	28
EOMES	STAT1	activates	0.669559	0.669559	29
EOMES	ZC3H11A	activates	0.641365	0.641365	30
EOMES	HAR1A	represses	-0.619062	0.619062	31
EOMES	MALAT1	represses	-0.370247	0.370247	32
FOSL2	KDM5A	activates	1.13015	1.13015	1
FOSL2	TNFRSF10A	represses	-1.09767	1.09767	2
FOSL2	TNFAIP2	activates	1.0618	1.0618	3
FOSL2	CMKLR1	activates	1.0543	1.0543	4
FOSL2	IRF3	represses	-1.04941	1.04941	5
FOSL2	DUSP4	represses	-1.04215	1.04215	6
FOSL2	IKZF1	activates	1.03912	1.03912	7
FOSL2	OAS2	represses	-1.0343	1.0343	8
FOSL2	SOC7	represses	-1.0197	1.0197	9
FOSL2	DRG2	activates	1.0135	1.0135	10
FOSL2	PPP3CC	represses	-0.993677	0.993677	11
FOSL2	CCL2	represses	-0.9755	0.9755	12
FOSL2	HLA-A	activates	0.955961	0.955961	13
FOSL2	CR2	represses	-0.933889	0.933889	14
FOSL2	ARID4A	activates	0.929864	0.929864	15
FOSL2	BCL2	represses	-0.917291	0.917291	16
FOSL2	CD47	represses	-0.884962	0.884962	17
FOSL2	MINOS1	represses	-0.874079	0.874079	18
FOSL2	BAX	activates	0.85338	0.85338	19
FOSL2	FASL	represses	-0.82061	0.82061	20
FOSL2	LAG3	represses	-0.79104	0.79104	21
FOSL2	PML	activates	0.770737	0.770737	22
FOSL2	RPS15	activates	0.731685	0.731685	23
FOSL2	MIR44	represses	-0.520108	0.520108	24
FOSL2	IL6	represses	-0.397697	0.397697	25
MAF	HMOX1	represses	-1.12624	1.12624	1
MAF	IER2	represses	-1.11028	1.11028	2
MAF	ICAM2	represses	-1.09282	1.09282	3
MAF	IL18	activates	1.06218	1.06218	4
MAF	IFIT1	activates	1.05234	1.05234	5
MAF	FCGR2B	activates	1.04401	1.04401	6
MAF	IL6ST	activates	1.03443	1.03443	7
MAF	IL10	represses	-1.03203	1.03203	8
MAF	ING1	activates	1.02242	1.02242	9
MAF	LEF1	activates	1.0052	1.0052	10
MAF	CDKN1A	represses	-0.995079	0.995079	11
MAF	IL4R	represses	-0.989164	0.989164	12
MAF	ID3	activates	0.980392	0.980392	13
MAF	PF4	represses	-0.975254	0.975254	14
MAF	IL6	activates	0.97234	0.97234	15
MAF	TLR7	represses	-0.944836	0.944836	16
MAF	TLR4	represses	-0.924135	0.924135	17
MAF	CSF1	activates	0.912844	0.912844	18
MAF	CXCL8	represses	-0.906155	0.906155	19
MAF	ITGB4	represses	-0.884239	0.884239	20
MAF	HLA-DPA1	activates	0.863362	0.863362	21
MAF	SRXN1	represses	-0.842597	0.842597	22
MAF	KLF1	activates	0.806515	0.806515	23
MAF	CCL4	represses	-0.753203	0.753203	24
MAF	ACTB	represses	-0.352838	0.352838	25
REL	PLXND1	activates	1.12657	1.12657	1
REL	PRR14L	activates	1.09937	1.09937	2
REL	IFI16	activates	1.08567	1.08567	3
REL	XBP1	represses	-1.07072	1.07072	4
REL	MPZ	represses	-1.0595	1.0595	5
REL	GOPC	represses	-1.05194	1.05194	6
REL	PLD1	activates	1.04171	1.04171	7
REL	SLAM7	represses	-1.03007	1.03007	8
REL	UTRN	represses	-1.02273	1.02273	9
REL	MEF2C	activates	1.01278	1.01278	10
REL	ISG15	represses	-1.00695	1.00695	11
REL	STAT3	activates	0.993331	0.993331	12
REL	ILF3	represses	-0.980519	0.980519	13
REL	KIR3DL1	activates	0.97022	0.97022	14
REL	ELF1	represses	-0.965843	0.965843	15
REL	HLA-C	activates	0.953099	0.953099	16
REL	STRBP	activates	0.945346	0.945346	17
REL	SUB1	activates	0.928239	0.928239	18
REL	TOB1	represses	-0.914325	0.914325	19
REL	KLRC3	activates	0.886552	0.886552	20
REL	RHOBTB2	activates	0.86811	0.86811	21
REL	FBXO6	activates	0.846977	0.846977	22
REL	GOS2	represses	-0.818344	0.818344	23
REL	RUNX3	activates	0.795771	0.795771	24
REL	REL	represses	-0.787975	0.787975	25
REL	EOMES	represses	-0.760244	0.760244	26
REL	HAR1A	represses	-0.741197	0.741197	27
REL	CCL4	activates	0.726528	0.726528	28
REL	ANXA6	activates	0.692765	0.692765	29
REL	CD300A	represses	-0.679248	0.679248	30
REL	ZC3H11A	represses	-0.493881	0.493881	31
RUNX3	PTPRC	represses	-1.12796	1.12796	1
RUNX3	RPL12	activates	1.0859	1.0859	2
RUNX3	RPL10	activates	1.07851	1.07851	3
RUNX3	JAK1	represses	-1.07396	1.07396	4
RUNX3	EEF1A1	activates	1.07081	1.07081	5
RUNX3	FCGR3A	represses	-1.05712	1.05712	6
RUNX3	RPL32	activates	1.05378	1.05378	7
RUNX3	RPS6	activates	1.04332	1.04332	8
RUNX3	RPS8	activates	1.03692	1.03692	9
RUNX3	RPS4X	activates	1.03144	1.03144	10
RUNX3	RPL18A	represses	-1.02529	1.02529	11
RUNX3	RPL19	represses	-1.0227	1.0227	12
RUNX3	RPS3A	represses	-1.0143	1.0143	13
RUNX3	RPL23A	activates	1.00659	1.00659	14
RUNX3	PRMT2	represses	-0.986928	0.986928	15
RUNX3	RPS16	activates	0.983195	0.983195	16
RUNX3	TSC22D3	represses	-0.975793	0.975793	17
RUNX3	ITGB2	activates	0.964439	0.964439	18
RUNX3	MALAT1	activates	0.951261	0.951261	19
RUNX3	IFITM1	represses	-0.943232	0.943232	20
RUNX3	IFITM3	represses	-0.936455	0.936455	21
RUNX3	HNRNPA2B1	represses	-0.915775	0.915775	22
RUNX3	RPS15	activates	0.902772	0.902772	23
RUNX3	MIR44	represses	-0.882335	0.882335	24
RUNX3	ACTB	represses	-0.858947	0.858947	25
RUNX3	B2M	represses	-0.831954	0.831954	26
RUNX3	CFL1	activates	0.803765	0.803765	27
RUNX3	AOAH	activates	0.79309	0.79309	28
RUNX3	IL6	activates	0.782011	0.782011	29
RUNX3	RUNX3	represses	-0.754681	0.754681	30
